# Supplementary material for: Raveniola niedermeyeri from Iran: redescription and new data on distribution (Araneae, Nemesiidae)
Source: Zookeys. 2010 Sep 21;(57):51–7. doi: 10.3897/zookeys.57.497 (PMC3088336; doi:10.3897/zookeys.57.497)
Supplement: XML Treatment for Raveniola niedermeyeri [file zookeys.57.497-treatment1.xml]

<!DOCTYPE tp:taxon-treatment
  PUBLIC "-//TaxonX//DTD Taxonomic Treatment Publishing DTD v0 20100105//EN" "tax-treatment-NSO.dtd">
<tp:taxon-treatment xmlns:tp="http://www.plazi.org/taxpub"><tp:treatment-meta><mixed-citation publication-type="journal"><person-group><name><surname>Zonstein</surname><given-names>Sergei</given-names></name><name><surname>Marusik</surname><given-names>Yuri M.</given-names></name></person-group><article-title><italic>Raveniola niedermeyeri</italic> from Iran: redescription and new data on distribution (Araneae, Nemesiidae)</article-title><source>Zookeys</source><day>21</day><month>9</month><year>2010</year><volume>2010</volume><issue>57</issue><fpage>51</fpage><lpage>57</lpage><pub-id pub-id-type="doi">10.3897/zookeys.57.497</pub-id></mixed-citation></tp:treatment-meta><tp:nomenclature><tp:taxon-name>
                    	<tp:taxon-name-part taxon-name-part-type="genus">Raveniola</tp:taxon-name-part> 
                    	<tp:taxon-name-part taxon-name-part-type="species">niedermeyeri</tp:taxon-name-part>
                    </tp:taxon-name><tp:taxon-authority>(Brignoli, 1972)</tp:taxon-authority><xref ref-type="fig" rid="F1">Figs 1</xref><xref ref-type="fig" rid="F2">8</xref><tp:nomenclature-citation-list><tp:nomenclature-citation><tp:taxon-name>Brachythele niedermeyeri</tp:taxon-name><comment>Brignoli, 1972: 412 (male holotype from Astrabad = now called Gorgan, Iran; deposited in the MHNG, examined); <xref ref-type="bibr" rid="B2">Brignoli 1983: 123</xref>; <xref ref-type="bibr" rid="B7">Zonstein 1985: 159</xref>.</comment></tp:nomenclature-citation><tp:nomenclature-citation><tp:taxon-name>Raveniola niedermeyeri</tp:taxon-name><comment>: <xref ref-type="bibr" rid="B8">Zonstein 1987: 1015</xref>; <xref ref-type="bibr" rid="B5">Platnick 1989: 90</xref>; <xref ref-type="bibr" rid="B4">Mozaffarian and Marusik 2001: 70</xref>; <xref ref-type="bibr" rid="B3">Ghahari and Marusik 2009: 4</xref>.</comment></tp:nomenclature-citation></tp:nomenclature-citation-list></tp:nomenclature><tp:treatment-sec sec-type="Types"><title>Types.</title><p>♂ holotype – IRAN: Alborz Mts., surroundings of Gorgan (36°50'N; 54°26'E), date not specified but most probably in 1913–1914, prior to World War I, coll. O.R. Niedermeyer (MHNG). Paratypes: 3♂ 2♀ with the same collecting data (MHNG).</p><!--PageBreak--></tp:treatment-sec><tp:treatment-sec sec-type="Additional material examined"><title>Additional material examined.</title><p>IRAN: Gorgan, IX.2004, coll. H. Ghahari, 1♂ (TAU); Golestan Province, Aliabad, 36°53'N; 54°57'E, 30.VII.1974, coll. A. Senglet, 1♀, 7 juv. (MHNG); Mazandaran Province, Elborz (Alborz) Mts, oak forest, VI.2004, coll. H. Ghahari, 1♂ 1♀ (ZMMU); Khorasan Province, surroundings of Mashad (36°17'N; 59°36'E), IX.2005, coll. H. Ghahari, 1♀ (TAU); Esfahan Province, surroundings of Esfahan (32°40'N; 51°40'E), XI.2005, coll. H. Ghahari, 1♂ (ZMMU).</p><fig id="F1" position="float" orientation="portrait"><label>Figures 1–4.</label><caption><p><tp:taxon-name>Raveniola niedermeyeri</tp:taxon-name>, conspecific male (<bold>1</bold>) and female (<bold>2–4</bold>); <bold>1</bold>, <bold>2</bold> body, dorsal view <bold>3</bold> sternum, labium and maxillae, ventral view <bold>4</bold> eye tubercle, dorsal view. (scale bars: <bold>1</bold>, <bold>2</bold> = 5 mm; <bold>3</bold> = 2 mm; <bold>4</bold> = 0.25 mm).</p></caption><graphic xmlns:xlink="http://www.w3.org/1999/xlink" xlink:href="ZooKeys-057-051-g001.jpg" position="float" orientation="portrait" xlink:type="simple"/></fig></tp:treatment-sec><tp:treatment-sec sec-type="Diagnosis"><title>Diagnosis.</title><p>The species differs from all other congeners of <tp:taxon-name>Raveniola</tp:taxon-name> in having a gradually tapering and curved embolus in males (<xref ref-type="fig" rid="F2">Figs 6, 7</xref>), and the lateral receptacles reduced to vestiges in females (<xref ref-type="fig" rid="F2">Figs 8, 9</xref>).</p></tp:treatment-sec><tp:treatment-sec sec-type="Redescription"><title>Redescription.</title><p>Male (holotype). Total body length including chelicerae 13.80. Colour in alcohol: carapace, chelicerae, palps and first pair of legs dorsally intense reddish brown; eye tubercle with darker spots surrounding AMEs and lateral eyes; sternum, labium, maxillae and legs II–IV light reddish brown; abdomen dorsally light greyish brown; typical darker dorsal pattern consisting of a longitudinal median spot crossed by a few poorly preserved transverse fasciae, ventral abdominal surface and spinnerets pale greyish brown.</p><p>General appearance as in <xref ref-type="fig" rid="F1">Fig. 1</xref>. Carapace 5.32 long, 4.55 wide; covered with moderately dense and thin semi-adpressed dark hairs. Eye diameters (AME, ALE, PLE,<!--PageBreak--> PME): 14, 26, 18, 16/17. Interdistances: AME–AME 12, ALE–AME 7, ALE–PLE 7, PLE–PME 7/6, PME–PME 33. Cheliceral furrow with 9–10 promarginal teeth and 7–8 mesobasal denticles. Labium 0.42 long, 0.87 wide. Maxillae with 6–7 cuspules. Sternum 2.45 long, 2.28 wide. Palp: 7.62 (2.75, 1.67, 2.23, –, 0.97). Leg I: 14.88 (4.17, 2.67, 3.27, 3.00, 1.77). Leg II: 12.15 (3.70, 2.33, 2.70, 2.67, 1.75). Leg III: 11.97 (3.27, 1.77, 2.25, 3.15, 1.63). Leg IV: 16.27 (4.25, 2.13, 3.33, 4.53, 2.03). Leg I: tibia slightly incrassate, metatarsus slightly curved retroventrally (<xref ref-type="fig" rid="F2">Fig. 5</xref>).</p><p>Spination. Palp: femur d1–1–0, pd1, rd1; patella p1–1; tibia d1–1, p1–1–1, r1–1–1, v2–1–1–1; cymbium d4(5). Leg I: femur d1–1–0–0, pd1–1–1; rd 1(0)–1–1(0); patella 0; tibia p1–1–0, v3–2–1–1; metatarsus v1(0)–1. Leg II: femur d1–1–0–0; pd1–1; tibia p1–1–1, v2–2–3; metatarsus p1; v1–2–2–2. Leg III: femur d1–1–0–0, pd0–1–1, rd0–1–1; patella p1–1, r1; tibia d1–1, p1–1–1, r1–1–1, v2–2–2(3); metatarsus d1–1–2, p1–1–1, r1–1–1, v2(3)–2–3. Leg IV: femur d1–1–0–0, pd0–1–1, rd0–1–1; patella p1, r1; tibia d1–1–2, p1–1–1, r1–1–1, v2–2–2(3); metatarsus pd1–1–2, p1–1–1, r1–1–1, v2–1–2–1(0)–3. Patella I and tarsi I–IV aspinose.</p><p>Scopula: distally on metatarsus I, entire on tarsus I, divided by setae on tarsus II; elsewhere absent. Paired claws: 8–10 teeth in two rows on each claw. Trichobothria: 2 rows of 8–11 per row on tibiae, 10–13 on metatarsi, 10–12 on tarsi, 8 on cymbium.</p><p>Palpal tibia moderately long, provided with ventral subapical sensilla (<xref ref-type="fig" rid="F2">Figs 6, 7</xref>; indicated by arrow in <xref ref-type="fig" rid="F2">Fig. 7</xref>); cymbium spinose. Bulb pyriform with ejaculatory duct sinuous; embolus without keel, gradually tapering and curved ventrad apically (<xref ref-type="fig" rid="F2">Fig. 7</xref>).</p><p>Spinnerets. PMS: length 0.25; diameter 0.15. PLS: maximum diameter 0.35; length of basal, medial and apical segments 0.67, 0.55, 0.37; total length 1.59; apical segment triangular.</p><p>Female (paratype): Total body length including chelicerae 15.90. Colour in alcohol and pubescence as in male, dorsal abdominal pattern better preserved, consisting of numerous irregularly arranged, small yellowish brown spots on darker brown background.</p><p>General appearance, eye tubercle and ventral aspect of sternum, labium and maxillae as in <xref ref-type="fig" rid="F1">Figs 2, 4 and 3</xref>, respectively. Carapace 5.35 long, 4.23 wide. Eye diameters (AME, ALE, PLE, PME): 12, 26, 20, 13. Interdistances: AME–AME 13, ALE–AME 9, ALE–PLE 8, PLE–PME 4, PME–PME 38. Cheliceral furrow with 9 promarginal teeth and 5 mesobasal denticles. Labium 0.54 long, 1.06 wide. Maxillae with 10–11 cuspules. Sternum 2.38 long, 2.30 wide. Palp: 7.48 (2.25, 1.50, 1.73, –, 2.00). I: 11.82 (3.47, 2.30, 2.57, 2.03, 1.45). II: 10.63 (3.05, 2.03, 2.15, 1.93, 1.47). III: 10.32 (2.77, 1.77, 1.80, 2.45, 1.53). IV: 14.54 (3.63, 2.23, 2.92, 3.85, 1.90).</p><p>Spination. All femora with 1 basodorsal slender spine and a few stiff bristles (undeveloped spines) located medially and distally; palpal patella, patella I and tarsi I–IV aspinose. Palp: femur d1, pd1; tibia v2–1–2; tarsus d5(6). Leg I: femur d1, pd1; tibia v2–1–2; metatarsus v2–2–2. Leg II: femur d1, pd1; patella p1; tibia p1–1, v2–1–3; metatarsus v2–2–2. Leg III: femur d1, pd 1–1, rd 1–1; patella p1–1, r1; tibia d1, p1–1, r1–1, v2–2–3; metatarsus pd1–1, p1–1–1, r1–1–2, v2–1–3–3. Leg IV: femur d1, rd1; patella p1, r1; tibia p1–1, r1–1–1, v2–2–3; metatarsus d1–1–1, p1–1–1–1, r1–1–1–1, v2–1(2)–2(3)–3.</p><!--PageBreak--><p>Scopula: distal on metatarsi I–II, narrowly divided by setae on palpal tarsus and tarsus I, widely divided on tarsus II, elsewhere absent. Paired claws: 5–7 teeth in two rows on each claw, palpal claw with 4 teeth on inner margin. Trichobothria: 2 rows of 7–9 per row on tibiae, 11–14 on metatarsi, 11–14 on tarsi, 9 on palpal tarsus.</p><p>Spermathecae as in <xref ref-type="fig" rid="F2">Figs 8 and 9</xref>. Second (lateral) receptacles underdeveloped, sessile, rudimentary to almost absent.</p><p>Spinnerets. PMS: length 0.42; diameter 0.20. PLS: maximum diameter 0.55; length of basal, medial and apical segments 0.65, 0.48, 0.40; total length 1.53; apical segment triangular.</p><fig id="F2" position="float" orientation="portrait"><label>Figures 5–9.</label><caption><p><tp:taxon-name>Raveniola niedermeyeri</tp:taxon-name>, holotype male (<bold>5–7</bold>) and paratype/conspecific female (<bold>8</bold>, <bold>9</bold>); <bold>5</bold> leg I, patella to tarsus, retrolateral view <bold>6</bold> palp, patella to cymbium, retrolateral view <bold>7</bold> palpal organ, retrolateral view <bold>8</bold>, <bold>9</bold> spermathecae, dorsal view: specimens from Gorgan (paratype) and Mazandaran province, respectively. (scale bars: <bold>5</bold>, <bold>6</bold> = 2 mm; <bold>7</bold>, <bold>8</bold> = 0.5 mm).</p></caption><graphic xmlns:xlink="http://www.w3.org/1999/xlink" xlink:href="ZooKeys-057-051-g002.jpg" position="float" orientation="portrait" xlink:type="simple"/></fig></tp:treatment-sec><tp:treatment-sec sec-type="Variability"><title>Variability.</title><p>Carapace length in males varies from 5.05 to 5.90; in females from 5.10 to 7.05. The general coloration is usually the same as shown in <xref ref-type="fig" rid="F1">Figs 1 and 2</xref>, with insignificant variation throughout the series of specimens examined. In males, variations in the shape of the bulb and embolus were not evident. Two variants of the female spermathecae, which differ only slightly, are shown in <xref ref-type="fig" rid="F2">Figs 8 and 9</xref>.</p></tp:treatment-sec><tp:treatment-sec sec-type="Distribution"><title>Distribution.</title><p>Iran: Alborz Mts., Khorasan and Zagros Mts. (<xref ref-type="fig" rid="F3">Fig. 10</xref>)<!--PageBreak--></p><fig id="F3" position="float" orientation="portrait"><label>Figure 10.</label><caption><p>Localities of <tp:taxon-name>Raveniola niedermeyeri</tp:taxon-name> in Iran.</p></caption><graphic xmlns:xlink="http://www.w3.org/1999/xlink" xlink:href="ZooKeys-057-051-g003.jpg" position="float" orientation="portrait" xlink:type="simple"/></fig></tp:treatment-sec><ref-list><ref id="B2"><mixed-citation xmlns:xlink="http://www.w3.org/1999/xlink" xlink:type="simple"><person-group><name name-style="western"><surname>Brignoli</surname><given-names>PM</given-names></name></person-group> (<year>1983</year>) <source>A catalogue of Araneae described between 1940 and 1981.</source><publisher-name>Manchester University Press</publisher-name>, <publisher-loc>Manchester</publisher-loc>, <lpage>755</lpage> pp.</mixed-citation></ref><ref id="B7"><mixed-citation xmlns:xlink="http://www.w3.org/1999/xlink" xlink:type="simple"><person-group><name name-style="western"><surname>Zonstein</surname><given-names>SL</given-names></name></person-group> (<year>1985</year>) <article-title>Preliminary data on the fauna of the spider suborder Mygalomorphae from the USSR.</article-title><source>Trudy zoologicheskogo Instituta AN SSSR</source><volume>139</volume>: <fpage>156</fpage>–<lpage>161</lpage> [in Russian with English summary].</mixed-citation></ref><ref id="B8"><mixed-citation xmlns:xlink="http://www.w3.org/1999/xlink" xlink:type="simple"><person-group><name name-style="western"><surname>Zonstein</surname><given-names>SL</given-names></name></person-group> (<year>1987</year>) <article-title>A new genus of mygalomorph spiders of the subfamily Nemesiinae (Aranei, Nemesiidae) in the Palearctic fauna.</article-title><source>Zoologicheskiy Zhurnal</source><volume>66</volume> (<issue>7</issue>): <fpage>1013</fpage>–<lpage>1019</lpage> [in Russian with English summary].</mixed-citation></ref><ref id="B5"><mixed-citation xmlns:xlink="http://www.w3.org/1999/xlink" xlink:type="simple"><person-group><name name-style="western"><surname>Platnick</surname><given-names>NI</given-names></name></person-group> (<year>1989</year>) <source>Advances in spider taxonomy 1981–1987. A supplement to Brignoli’s “A catalogue of Araneae described between 1940 and 1981”. N.-Y.</source>, <publisher-name>Manchester University Press</publisher-name>, <publisher-loc>Manchester</publisher-loc>, <lpage>673</lpage> pp.</mixed-citation></ref><ref id="B4"><mixed-citation xmlns:xlink="http://www.w3.org/1999/xlink" xlink:type="simple"><person-group><name name-style="western"><surname>Mozaffarian</surname><given-names>F</given-names></name><name name-style="western"><surname>Marusik</surname><given-names>YM</given-names></name></person-group><year>2001</year>. <article-title>A checklist of Iranian spiders (Aranei).</article-title><source>Arthropoda Selecta</source>, <volume>10</volume>(<issue>1</issue>): <fpage>67</fpage>–<lpage>74</lpage>.</mixed-citation></ref><ref id="B3"><mixed-citation xmlns:xlink="http://www.w3.org/1999/xlink" xlink:type="simple"><person-group><name name-style="western"><surname>Ghahari</surname><given-names>H</given-names></name><name name-style="western"><surname>Marusik</surname><given-names>YM</given-names></name></person-group> (<year>2009</year>)<article-title> New data on spider fauna of Iran (Araneae).</article-title><source>Turkish Journal of Arachnology</source><volume>2</volume> (<issue>3</issue>):<fpage>1</fpage>-<lpage>8</lpage>.</mixed-citation></ref></ref-list></tp:taxon-treatment>
